# Supplementary material for: Three-dimensional ultrasound imaging of fetal brain fissures in the growth restricted fetus
Source: PLoS One. 2019 May 23;14(5):e0217538. doi: 10.1371/journal.pone.0217538 (PMC6532926; doi:10.1371/journal.pone.0217538)
Supplement: S1 File — (XLSX) [file pone.0217538.s003.xlsx]

## Sheet: 20190221 - Dataset PLOS one
Study #	NulliDEF	IUGR_Case_Control	F_BPD.22	F_BPD.26	F_BPD.32	F_HC.22	F_HC.26	F_HC.32	F_AU.22	F_AU.26	F_AU.32	F_ACM.22	F_ACM.26	F_ACM.32	F_CPR.22	F_CPR.26	F_CPR.32	Sylv22_L	Sylv22_R	Ins22_L	Ins22_R	POF22_L	POF22_R	Sylv26_L	Sylv26_R	Ins26_L	Ins26_R	POF26_L	POF26_R	Sylv32_L	Sylv32_R	Ins32_L	Ins32_R	POF32_L	POF32_R	Molftd_incl	MopreBMIquest5	mo_etn	MoConceptie_recod	Mofliumz	Mofliumzper	PpDREAMGender	PpDREAMBW	PpDREAMGA_dgn_2	Alc.5	Roken.5	Drugs.5	MoOpld_recod
001	1	1		55.9			200			2.65			1.01			0.381132								5.59	6.19	17.54	17.98	3.24	4.57							20.7748	25.9701	1	0	0		2	420	185	1	0	0	1
002	1	1		56.2	72.1		211.9	264.2		1.47	1.11		1.81	1.59		1.23129	1.43243							7.19		16.97				9.03	8.9	21.78	19.39	13.16		25.8426	22.3214	1	0	2	1	1	1530	264	1	0	0	1
003		1		59	78		213.6	270.8		1.25	1.19		1.46	1.97		1.168	1.65546							8.33	8.76	17.63	18.37	2.89	3.52	11.65	10.7	21.94	22.94	9.76								2	2480	262				9
004	0	1		60.7			217.2			1.17			1.56			1.33333								9.08	7.6	15.85	19.65	4.46	4.95							34.6694	28.699	3	0	0		2	825	198	0	0	0	0
005	1	1		61.6			217.3			1.16			1.47			1.26724								7.01	7.01	18.9	17.8	4.19	5.32							30.3053	19.0311	3	0	1	1	1	900	201	0	0	0	2
006		1		61.9	80.1		234	286.5		0.91	0.8		1.81	1.84		1.98901	2.3							8.58	9.21	17.32	18.73	5.32	4.99	12.23	10.63	24.01	24.46	12.24	13.42	37.1225			0			2	2900	276				9
007	0	1		62.2	76.2		223.1	274.6		1.02	1.09		1.24	2		1.21569	1.83486							10.27	9.54	16.92	17.75	4.83	4.71	11.08	11.42	20.97	23.01	9.21	7.51	29.6016	21.5139	3	0	1	2	2	2300	268	0	0	0	1
008	1	0	54.6	62.7	81.6	197	260	283.6	1.18	1.45	0.75	1.5	1.61	1.41	1.27119	1.11034	1.88	8.07	7.72	14.83	15.61	3.13	3.38	8.91	8.68	17.82	18.29	4.81	4.22	12.06	12.06	21.46	19.62	11.44	10.63	27.8357	22.8624	1	1	1	1	2	2035	261	0	0	0	1
009	1	0	51.7	63.1	82.1	193	233.3	287.7	1.16	1.03	0.93	1.47	1.48	1.66	1.26724	1.43689	1.78495	6.09	7.7	13.68	15.18	4.5	4.8	8.07	9.26	17.18	17.93	5.83	7.48	11.69	12.08	22.79	23.76	14.22	16.56	39.6742	20.0773	1	1	1	1	2	3855	280	0	0	0	2
010	1	1		63.5	80.9		224.5	287.1		1.4	1.3		1.4	1.12		1	0.861538							8.13	8.53	19.47	19.08	6.27	6.93	11.86	11.46	21.51	22.71			38.5736	22.6757	3	0	1	1	1	1380	238	0	0	0	1
011	1	0	54.7	63.5	80.2	192.5	232	274.3	1.29	1.22	1.03	1.4	1.73	1.71	1.08527	1.41803	1.66019							8.87	7.44	18.31	18.88	4.15	4	10.75	14.33	23.37	23.71	12.12	13.14	36.3149	20.7008	1	0	1	1	1	3125	274	0	0	0	2
012	1	0	55.6	63.7	84.8	201.8	236.2	294.6	1.11	1.12	1.09	1.76	1.92	2.23	1.58559	1.71429	2.04587	10.11	8.36	15.15	15.46	3.47	4.42	12.33	10.47	15.2	18.64	5.16	6.89		13.55		24.07	13.83	14.2	27.1622	23.833	3	0	1	2	1	3135	283	1	1	0	1
013	0	0	57.3	63.8	84.1	200.8	229.9	295.2	1.08	1.21		1.65	1.94	1.81	1.52778	1.60331		9.37	8.01	15.48	15.9	5.05	6	10.24	9.49	18.11	17.62	7.62	8.12	12.5	14.89	23.21	21.89	14.56	16.67	31.4223	20.6852	3	0	2	2	2	3690	260	0	1	0	1
014	0	1		63.8	82.6		232	295.3		0.96	0.72		1.33	1.56		1.38542	2.16667							10.96	9.06	18.26	18.26	4.2	4.6	11.57	10.41	24.87	26.41	10.99	10.61	38.9295		1	0	1	2	1	2560	261	0	0	0	2
015	0	0	53.8	64	80.6	197	236.8	283.7	1.17	0.83	0.71	1.35	1.89	2.32	1.15385	2.27711	3.26761	7.08	6.79	14.46	16.14	2.95	2.76	10.44		18.09		5.25	5.06		13.19		24.62		12.16	36.9199	27.2817	1	0	1	1	2	3235	272	0	0	0	0
016	1	0	52.4	64.1	82.9	193.3	235.8	289.1	1.45	1.27	1.1	1.44	2	2.18	0.993103	1.5748	1.98182	6.07	6.27	15.97	15.38	2.83	3.53	8.23		19.16		4.54	3.98	14.25	10.15	22.84	25.96	13.27	14.46	27.1266	31.2314	3	0	1	1	2	3835	282	0	0	0	1
017	0	0	52.4	64.2	79.3	190.3	232.1	288.1	1.2	1.03	1.02	1.32	1.55	1.87	1.1	1.50485	1.83333	7.61	7.82	13.79	15.22	4.75	4.87	7.78	10.27	19.66	19.51	7.65	6.85	12.31	14.45	21.77	19.98			29.4511		1	1	2	1	2	3770	276	0	0	0	1
018	0	0	52.5	64.2	84.3	192.1	237.6	293.1	0.93		0.85	1.43	1.67	1.95	1.53763		2.29412	6.8	7.61	15.02	14.82	3.86	4.06	8.43	8.13	18.98	18.98	4.28	6.14	12.5	12.14	22.95	24.26			37.5907	24.539	1	0	1	1	2	3070	271	0	0	0	2
019	1	0	55.3	64.4	85.6	202.2	241.7	305.5	1.04	1.15	1.13	1.21	1.79	1.95	1.16346	1.55652	1.72566	6.28	6.17	16.94	15.37	4.15	4.71	10.86	7.89	17.77	20.03	8.04	8.6	12.72	13.12	24.63	24.02	15.07	15.06	24.104	18.6214	1	0	1	1	2	2935	261	0	1	0	0
020	0	0	54.5	64.4	80	197.6	234.5	281.1	1.27	1.06	1.12	1.41	1.44	1.9	1.11024	1.35849	1.69643	8.24	7.67	17.61	14.45	4.29	4.85	9.87	8.66	18.19	19.05	7.45	6.58	11.43	11.58	22.84	23.33	13.67	12.53	29.1034	27.7008	1	0	3	1	2	2945	278	0	0	0	2
021	1	0	56.6	64.7	87.5	195.8	238.7	305	1.12	0.93			1.41	1.73		1.51613		8.24		17.42		4.22	4.03	8.5	8.15	19.71	18.88	7.4	9.41	12.82	10.46	22.27	27.33			23.0965	25.8264	3	0	2	2	2	2960	263	0	1	0	0
022	1	0	54	64.9	84.8	209.9	240.8	315.9	1.16	0.93	0.85			1.84			2.16471	7.39	6.09	14.98	15.68	5.79	6.49	8.94	9.99	17.3	18.11	6.38	7.66	14.82	13.46	22.89	21.93	12.15	12.98	35.0226	21.3578	1	0	1	1	2	2950	273	1	0	0	2
023	0	0	55.6	64.9	86.4	203.9	237.5	306.5	1.12	0.95	0.83		1.8	1.99		1.89474	2.39759	9.82	8.8	13.39	14.79	4.02	4.96	10.28	10.4	15.91	18.54	8.89	8.77	12.97	14.14	23.22	26.3		14.21	33.3881	29.7578	3	0	1	2	2	3840	269	0	0	0	2
024	0	0	55.9	64.9	86.2	208.5	246.6	314.8	1	1.02	0.77	1.47	1.67	1.97	1.47	1.63725	2.55844	6.86	6.33	16.1	15.96	3.44	2.9	8.86	10.7	19.26	18.65	5.66	6.11	13.35	12.32	23.82	24.64	13.15	14.37	33.5962	24.0741	1	0	2	1	2	3295	274	0	0	0	2
025	1	0	53.1	65	80.1	204.6	236.1	286.2	1.12	1.16	0.94	1.24	2.06	1.36	1.10714	1.77586	1.44681					4.99	6.77	7.88	9.88	18.09	19.31	6	7.44	11.13	12.66	24.48	21	10.84	10.8	35.7207		1	1	3	1	1	2150	248	0	0	0	1
026	1	0	52.9	65.2	83	195.8	237.3	290.3	1.09	0.99	0.78	1.32	1.76	2	1.21101	1.77778	2.5641	7.15	6.1	13.99	15.78	3.25	3.15	7.78	8.62	18.94	19.64	6.5	6.27		9.89		25.16		14.53	34.9487	22.7204	1	0	1	1	2	3910	280	0	0	0	2
027	0	0	54.3	65.4		197.8	240.4		1.18	1.16		1.94	2.18		1.64407	1.87931		6.9		15.27				11.1	9.93	18	20.52	7.3	8.29							24.8624		1	0	2	2	2	1625	213	0	1	0	1
028	0	0	54.7	65.5	81.7	197.8	246.3	306.7		1.17			1.79	1.79		1.52991		7.5		17.89				10.61		20.32									18.34	39.5537	27.7778	1	0	2	1	1	3125	267	0	0	0	2
029	0	0	58.4	65.5		202.8	250.1		1.22	0.9		1.34	1.55		1.09836	1.72222		7.48	7.37	16.59	15.72	5.27	6.38	9.51	9.65	17.7	19.6	5.41	6.73							34.6612	19.4674	2	1	1	1	1	1215	190	0	1	0	1
030	0	0	54.4	65.6	83.2	201.9	240.7	298.1	0.85	0.89	0.97	1.45	1.73	1.92	1.70588	1.94382	1.97938	8.08	7.57	14.88	15.02	3.47	4.11	9.01	9.5	18.35	16.18	5.84	6.17	12.69	11.71	23.2	21.81	11.03	12.78	31.4716	23.03	1	0	0		1	3105	278				0
031	0	0	52.6	65.7	86.4	192.7	236.8	302.6	1.07	0.83	1.07	1.28	1.48	1.62	1.19626	1.78313	1.51402	7.05	7.86	14.79	15.94	2.77	2.54		10.05		18.5	4.06	5.11	12.06	11.84	24.5	23.88			29.2977	29.4118	1	0	2	1	2	3505	273	0	0	0	1
032	0	0	52.9	65.9		195.6	243.9			1.12			1.62			1.44643		6.35	7.4	15.66	16.29	5.52	5.24	9.56	8.74	17.59	17.82	9.21	9.44							31.321	19.6052	1	1	2	1	2	3230	284	0	0	0	1
033	1	0	57.5	65.9	85.5	200.6	234	302.8	1.02	0.9	0.78	1.41	1.59	1.55	1.38235	1.76667	1.98718	9.29	9.14	15.53	16.3	3.81	4.42	11.12	9.21	17.79	19.38	4.45	5.96	13.94		26.02		14	15.65	38.9541	20.7612	1	0	1	1	1	4060	287	0	0	0	1
034	0	0	54.7	65.9	85.1	194.8	236.6	296.4	1.11	1.12	1	1.35	1.81	1.74	1.21622	1.61607	1.74	8.81	7.79	14.73	16.17	2.6	2.74	9.89	9.17	19.2	18.85	3.23	6.32					13.23		27.0801	20.2865	1	0	1	1	2	2540	271	0	0	0	2
035	1	0	51	65.9	83.2	193	246.4	307.8	0.98	0.91	0.89	1.19	1.55	2.09	1.21429	1.7033	2.34831	6.34	7.08	15.32	14.32	3.62	3.05	12.89	11.33	18.23	16.79	6.12	6.64	13.7		23.75				32.0082	34.8657	1	0	2	1	2	3775	263	0	0	0	2
036	0	0	55.2	66	90.3	195.8	233.9	297.5	1.07	1.03	1.02	1.4	1.64	1.87	1.30841	1.59223	1.83333	7.32	7.43	16.43	15.28	3.35	3.04	10.62	8.58	19.69	18.81	3.41	5.05	15.27		24.95		10.57	11.45	21.514	29.0123	1	0	2	2	1	2990	263	0	0	0	0
037	0	0	54.8	66.1	80.4	202.7	247.6	305.2	1.17	0.99	0.98	1.48	1.63	1.67	1.26496	1.64646	1.70408	9.38	8.69	15.11	14.81	4.15	3.95	10.85	11.29	18.57	18.57	6.37		14.48	12.43	24.69	22.84			29.6345	29.4029	1	0	1	1	2	3120	259	0	0	0	1
038	1	0	57.4	66.2	84.8	197.9	233.5	285.1	1.14	0.85	0.92	1.88	1.31	1.73	1.64912	1.54118	1.88043	7.24	5.77	14.46	15.47	2.56	2.38	10.17	9.69	18.91	19.39	4.43	6.46	13.53		24.04		10.23	8.86	28.7721	26.4721	1	0	2	1		3584	289	1	0	0	2
039	0	0	55	66.2	82.1	203.7	241.7	287.2	1.24	1.08	1.07	1.27	1.82	1.61	1.02419	1.68519	1.50467	7.6		16.15				10.42	12.15	19.39	14.76	4.63	5.79	13.2	13.06	25.07	25.07	11.28	12.61	28.104		1	1	1	1	2	3195	273	1	0	0	0
040	0	0	55.4	66.4	77.9	207.2	246.8	291.3	0.91	0.94	1.03	1.6	1.68	1.77	1.75824	1.78723	1.71845	7.11	7.96	16.02	15.59	2.87	4.77	11.57	8.72	19.5	18.87	7.13	6.66	14.55	12.17	21.5	20.24	8.55	9.34	32.2218	20.1956	1	0	1	2	1	3330	272	1	0	0	1
041	0	1		66.5	81.5		243.4	284.7		0.85	0.79		1.9	1.59		2.23529	2.01266							9.98	9.69	19.23	18.94	7.24	5.79	10.58	14.82	23.72	23.9	12.66	12.97	24.167	23.1405	1	0	0		2	2625	269	0	0	0	1
042	1	0	55	66.6	81.9	194.1	234	289.9	0.94	1.03	1.1	1.44	1.59	1.98	1.53191	1.54369	1.8	8.07		15.43		3.33		10.19		18.33		4.73	6.37	12.87		24.64				25.0459	39.6354	1	0	1	1	2	2485	267	0	1	0	1
043	0	0	56.3	66.6	83.2	199	242.4	295.9	1.14	1.06	1.03	1.46	1.75	1.57	1.2807	1.65094	1.52427	8.84	8.16	16.99	16.54	2.61	2.72	10.5	9.53	19.07	19.67	5.32	8.21	11.1	10.95	22.06	24.91	9.15	12.15	37.8207	19.1953	1	0	2	2	1	3060	281	0	1	0	1
044	0	0	53.1	66.8	86.8	194.1	239.2	292.9	1.33	1.37	1.38	1.32	1.77	2.11	0.992481	1.29197	1.52899	8.12	7.19	12.9	15.08	3.4	3.4	10.22	9.53	17.44	17.79	5.81	7.22	14.41	13.23	21.03	23.91	9.68	11.03	42.9076	24.1588	2	0	1	1	2	2890	277	0	0	0	2
045	1	0	53.5	66.8	84.5	193	239.1	288.9		1.24	0.97	1.4	2.03	1.98		1.6371	2.04124	8.68	8.77	14.93	14.84	2.61	2.71	11.71	11.12	18.09	18.33	3.32	5.57	13.11	13.72	23.1	23.88	9.59	10.37	31.0144	21.5451	1	1	2	1	2	3852	292	0	0	0	2
046	1	0	54	66.9	88.2	197.5	251.7	309.6	1.18	0.86	0.83	1.6	1.89	1.7	1.35593	2.19767	2.04819	7.73	7.52	16.31	15.68	6.46	5.72	10.95	9.53	19.04	19.41	9.41	8.21	12.14	11.75	24.82	25.82	11.35	13.09	33.807	18.7242	1	0	2	1	2	3530	267	0	0	0	2
047	0	0	52.4	66.9	90.3	189.8	235.8	302.7	1.08	1.28	1.08	1.54	1.68	2.06	1.42593	1.3125	1.90741	6.76	6.61	15.32	16.07	4.46	4.36	10.88	8.38	18.58	19.92	6.36	6.37	16.86	16.47	20.97	24.14			25.6318	22.9854	1	0	2	1	2	3135	267	1	0	0	1
048	0	0	51.7	66.9	84.3	192.1	242.3	301.3	1	0.92	0.9	1.4	1.74	1.77	1.4	1.8913	1.96667	7.35	6.82	15.78	14.43	3.72	3.81	11.41	11.41	19.36	17.99	5.99	6.68	14.36	12.93	21.03	25.87		11.23	33.1636	22.2222	1	0	1	2	2	3370	273	1	0	0	2
049	0	0	54	67	83.6	200.5	247.6	308.3	0.83	1.01	0.88			1.83			2.07955	8.01		15.62		4.51	5.01	9.54		18.72		7.51	7.84	10.81	11.29	22.7	21.62	12.82	13.74	44.7036	24.0238	1	0	2	1	2	2995	249	1	0	0	2
050	0	0	58.5	67	89.9	209.8	251.9	304.7	0.96	0.87	0.91	1.5	1.55	1.66	1.5625	1.78161	1.82418	8.62	9.48	17.35	16.29	3.41	4.15	10.27		19.46		6.33	7.05							35.6112	31.0477	1	0	1	1	2	3805	256	0	0	0	2
051	0	0	56.4	67	84.2	206.7	244.1	286.2	1.18	1.26	1.03	1.29	1.39	2.15	1.09322	1.10317	2.08738	8.76	7.32	15.86	16.64	4.88	5.883	11.8	10.15	18.9	19.41	8.25	6.98	12.85	13.49	24.46	23.24	14.67		28.2683	21.3382	1	0	2	1	1	3505	280	1	0	0	2
052	0	0	54.6	67.2	85.3	193.7	239.2	289.6	0.84	0.74	0.89	1.3	1.39	1.47	1.54762	1.87838	1.65169	7.24	7.78	16	15.11	3.13	2.96	11.55	11.03	17.92	18.09	5.28	5.25	14.18	13.4	22.21	24.13	13.61	10.92	34.9733	23.1837	1	1	2	1	1	3070	264	0	0	0	2
053	0	0	49.9	67.2	84.9	191.4	240.4	293.1	1.01	0.98	0.81	1.33	1.67	1.91	1.31683	1.70408	2.35802		5.38		15.75	4.99	5.78	10.06	9.57	16.49	18.82	8.4	9.56	12.54	13.83	21.94	23.78	13.46	19.54	33.6153	23.7387	1	0	2	1	2	4340	261	0	0	0	2
054	0	0	55.2	67.4	83.5	200.7	240.1	297.2		1.09	0.69	1.53	1.91	1.8		1.75229	2.6087	6.56	7.36	16.16	14.72	4	4.64	8.29	8.13	18.87	18.05	11.89	13.7	10.61	13.9	23.59	19.76	14.23	15.43	29.0541	23.4375	3	1	2	1	2	3310	275	0	0	0	1
055	0	0	58.5	67.4	86.5	210.4	249.1	301.5	0.9	0.93	0.87		1.26	1.64		1.35484	1.88506	8.02	7.66	17.6	16.04	4.55	7	10.55	8.82	19.42	19.23	8.33	10.17	15.22	11.02	22.4	24.86	11.4	14.47	32.794	23.3355	1	0	1	1	1	2500	272	0	0	0	2
056	0	0	52.9	67.4	83.2	196.4	239.5	287	1.02	1.02	0.84	1.33	1.69	2.06	1.30392	1.65686	2.45238	6.63	6.53	15.44	15.43	5.74	5.05	10.2	10.06	17.7	18.83	9.06	10.34	12.09	11.9	23.38	22.17	15.52	17.13	29.18	15.2109	1	0	1	1	2	3105	264	0	0	0	2
057	0	0	55.7	67.5	82.2	197.1	240.1	280.8	1.01	0.86	0.9	1.5	1.59	1.87	1.48515	1.84884	2.07778	8.92	7.9	14.57	16.95	3.05	3.06	12.3	10.18	16.25	19.22	6.22	7.49	12.99	13.62	21.13	20.93	10.04		30.8939	25.2994	3	0	2	2	2	3105	279	1	0	0	0
058	1	0	55.6	67.5	82.8	196.1	241.2	293.4	1	0.76	0.84	1.76	1.37	1.48	1.76	1.80263	1.7619	8.41	8.8	16.81	15.27	2.51	3.09	9.74	10.62	18.77	17.35	3.38	4.22	11.5		23.34		10.96		34.4668	25.2595	1	0	2	2	1	3140	265	1	1	0	2
059	0	0	49.7	67.5	81.3	183.9	241.5	288.9	1.03	0.92	0.98	1.34	1.68	1.54	1.30097	1.82609	1.57143	5.27	4.3	14.51	14.19	4.53	4.73	8.35	9.78	19.2	18.66	7.82	8		9.96		22.02	14.57	15.14	37.8234	20.7031	2	1	2	1	1	3280	290	0	0	0	2
060	0	0	53.7	67.6	84.2	200.9	242.4	304.1	1.01	0.86	0.77	1.34	1.55	1.87	1.32673	1.80233	2.42857	6.58	7.43	16.03	16.13	5.69	5.49	10.97	9.14	18.54	19.58	9.79	9.14	12.27		24.54		13.15		31.2444	22.1367	1	0	2	1	1	3715	267	0	0	0	2
061	0	0	52.8	67.6		197.7	246.7		0.93	0.85		1.18	1.24		1.26882	1.45882		8.21	7.37	14.74	16.63	5.16	4.95	13.23	9.01	16.04	20.12	7.42	7.54							29.0294	28.6689	1	0	2	1	1	1750	220	1	0	1	1
062	0	0	56.2	67.7	86.4	198.8	245.5	301.7	1.19	1.03	0.92		1.45	1.63		1.40777	1.77174	8.81	8.99	14.92	14.11	4.94	4.86	12.88	9.66	17.61	17.99	8.33	9.28	15.34	14.49	24.2	21.53	14.35		38.7159	25.0135	1	1	2	1	2	3280	277	0	0	0	2
063	0	0	54.6	67.7	85.2	196.9	251.6	309.2	1.13	1.16	1.11	1.44	1.42	1.15	1.27434	1.22414	1.03604	8.26	7.67	15.02	14.61	3.12	3.52	11.22	11.22	18.22	19.25	4.84	5.35	14.15	13.5	23.15	24.75			36.2875	24.8971	1	0	2	1	1	3440	280	0	0	0	2
064	1	0	48.6	67.8	78.8	189.2	246.7	290.9	0.86	0.93	0.9	1.4	1.63	2.09	1.62791	1.75269	2.32222	5.86	5.77	13.97	15.68	4.15	4.87	11.12	10.6	18.02	19.42	6.13	5.75	12.32	12.86	21.43	23.04	14.64	12.68	25.2868	23.03	2	0	2	2	1	3715	281	0	0	0	1
065	1	0	54.3	67.8	80.1	198.5	249.7	286.9	1.39	1.11	0.96	1.22	1.49	1.85	0.877698	1.34234	1.92708	8.13	7.5	15.32	15.95	4.49	4.37	9.74	9.48	17.75	19.49	7.74	5.87	12.29	9.79	21.24	24.72	14.64	12.02	29.7221	21.7181	1	1	1	1	2	3550	275	0	0	0	2
066	0	0	57.1	67.8	83	206.2	245	298.4	1.01	1.08	1.04	1.45	1.76	1.75	1.43564	1.62963	1.68269	9.94	8.56	16.36	15.6	4.6	6.29	11.23	11.81	19.99	17.32	11.23		15.06	13.26	23.89	21.88			34.3326	26.9896	1	0	2	2	1	3750	263	0	0	0	2
067	1	1		67.8	80.4		234.2	278.1		1.27	1.34		1.41	1.3		1.11024	0.970149							11.03	8.37	17.58	18.3	4.12	6.06	11.19	12.67	21.1	19.82	8.81	9.55	31.4031	22.5896	1	0	2	2	2	1476	250	0	0	0	2
068	0	0	53.7	67.8	83.7	196.3	251.2	299.3	1.36	1.15	0.81	1.89	2.01	1.74	1.38971	1.74783	2.14815	8.09	6.54	16.42	14.87	4.53	5.6	9.79	10.91	18.93	18.61	8.26	8.14	13.17	12.98	22.35	24.07	12.98	14.2	38.527	20.8209	1	0	1	1	2	3740	286	1	0	0	2
069	1	0	56.6	68	87.1	195.9	238.9	300.9	1.38	1.22	1.14	1.65	1.49	1.47	1.19565	1.22131	1.28947	8.01	8.82	16.49	16.83	3.99	4.77		10.49		21.54	7.32	8.56	12.95	11.38	22.96	23.74	12.85		31.1704	24.5351	1	0	1	1	2	2765	274	0	0	0	2
070	0	0	51.3	68	79.9	189.6	239.4	293.8	0.95	0.89	0.78	1.51	1.47	1.4	1.58947	1.65169	1.79487	7.04	7.12	16.74	14.24	3.78	4.29	9.78	8.26	15.67	20.39	6.06	6.4	11.95	9.56	22.61	23.89	9.94	9.24	35.5154	20.2395	1	1	1	1	2	3425	276	1	0	0	2
071	1	0	53.9	68	84.4	197.7	249.1	290.9	0.86	0.99	0.6	1.19	1.32	1.25	1.38372	1.33333	2.08333	6.51	7.61	15.22	15.32	4.1	4.2	9.92	9.55	19.28	18.35	5.11	6.89	13.91	12.15	23.86	24.74			26.5818	22.4913	1	0	2	1	1	3720	267	0	0	0	1
072	0	0	54.1	68	81.5	191.4	239.5	288.2	1.04	0.97	0.94	1.56	1.61	1.9	1.5	1.65979	2.02128	7.79	7.77	15.46	15.37	3.05	2.94	9.11	11.66	19.03	18.9	6.43	7.24	13		25.18		11.42		40.1013	23.1247	3	0	1	2	2	2700	262	0	0	0	1
073	1	0	57.5	68.2	85.1	205.7	250.2	305.3	1.07	1.03	0.95	1.42	1.74	1.93	1.3271	1.68932	2.03158	8.92	7.47	16.88	17	2.77	3.14	9.62	10	20.11	21.25	4.75	5.63	10.62	11.78	26.58	28.65	10.67	11.6	34.7242	16.8242	3	1	1	1	1			1	0	0	2
074	1	0	55.8	68.2	81.9	198.1	248.3	297.5	1.27		1	1.42	1.99	1.64	1.11811		1.64	8.64	7.77	15.92	16.4	3.88	4.76	11.27	10.45	19.76	20.09	4.33	5.72	12.11	10.98	22.69	21.73	13.96	10.63	41.1335	19.2526	1	0	2	2	2	3055	287	1	0	0	2
075	0	0	53.7	68.3	83.2	198.3	251.9	292.6	0.9	1	0.79	1.25	1.63	1.22	1.38889	1.63	1.5443	8.24		14.99		4.11	5.04	9.56	8.48	16.95	19.3	7.03	7.94	11.9	11.49	23.8	21.34	15.02		29.5825	29.0688	1	0	2	1	2	3575	279	0	0	0	2
076	1	0	53.3	68.3	81.1	199	246.1	288.8	0.89	1.03	0.74	1.55	1.76	1.91	1.74157	1.70874	2.58108	8.48	7.27	14.16	15.56	4.66	4.67	10.88	12.13	20.63	18.25	5.22	5.11	10.95	12.65	25.03	25.02	10.1	11.26	31.05	21.1553	1	1	1	1	2	3140	268	1	0	0	2
077	0	0	51.2	68.3	84.1	193.4	246.6	293.8	1.34	1.04	1.09	1.77	1.6	2.12	1.3209	1.53846	1.94495	5.27	7.28	15.08	15.82	4.01	5.07	10.17	10.32	18.16	18.89	8.14	8.43	11.21	12.47	24.22	22.23	13.2	11.39	30.9815	25.9095	1	0	1	2	1	2675	262	0	1	1	0
078	1	0	58.2	68.3	84.9	202.4	242.3	288.6	1.02	1.112	0.98	1.66	2.03	2.09	1.62745	1.82554	2.13265	8.01	7.56	15.39	16.02	3.91	4.27	8.93	11.52	18.99	17.2	6.34	5.19		13.47		23.34			40.9993			1	2		2	2510	273	0	0	0	1
079	1	0	54.6	68.3	85.4	195.6	243.7	300.9	1.05	1.06	1.12	1.21	1.27	1.82	1.15238	1.19811	1.625	8.65	9.97	15.57	15.67	2.75	2.03	10.46	10.23	20.24	20.13	3.49	5.85	15.25	14	23.34	24.6	10	10.34	33.128	20.3383	1	1	2	2	1	3575	275	0	0	0	1
080	0	0	56.3	68.4	84.6	201.2	248.9	314.5	0.94	0.87	0.79	1.29	1.66	2.1	1.37234	1.90805	2.65823	6.85	7.85	17.71	16.28	3.72	4.71	11.27	9.81	18.9	21.2	6.06	7.15	14.5	14.29	24.51	24.91	13.07	12.86	37.4264		1	0	2	1	1	4030	278	1	0	0	2
081	0	0	53.8	68.4	84.4	199.2	236.4	293.5	1.2	1.05	1.11	1.7	1.8	1.64	1.41667	1.71429	1.47748	7.68	7.94	15.48	15.07	2.29	2.81	10.46	10.46	17.81	17.48	7.35	8.01	13.92	13.26	23.41	22.43	9.74	9.36	30.1218	20.5457	2	0	2	2	2	2880	273	0	0	0	1
082	0	0	56.6	68.5	78.2	211.4	259.7	296.2	0.97	1.01	0.76	1.37	1.8	1.77	1.41237	1.78218	2.32895	8.35	7.76	17	16.88	4.45	4.91	8.97	8.54	20.53	20.54	8.15	7.38	10.94		23.23		12.21	14.04	38.7598	26.3465	1	0	2	1	1	3240	273	1	0	0	2
083	0	0	56	68.6	85.9	201.1	244.5	294.8	0.88	0.87	0.76	1.49	1.7	1.75	1.69318	1.95402	2.30263	8.31	8.61	14.79	15.57	3.23	3.93	9.88	10.1	18.3	18.3	6.4	7.75	12.07	12.29	21.64	21.86			36.5914	21.6128	1	0	0		1	3815	278	1	0	0	1
084	1	0	55.1	68.6	84.8	194.2	242.6	303.4	1.32	1.04	1.04	1.44	1.41	1.73	1.09091	1.35577	1.66346	7.02	7.12	16.74	14.24	3.78	4.29	9.41	9.41	18.45	19.4	7.69	9.61	10.78	12.28	23.05	20.89				21.83	1	0	1	1	2	2940	265	0	0	0	1
085	0	0	55.4	68.6	85.5	197.3	246.5	295.1	1.03	0.99	1.02	1.42	1.82	1.72	1.37864	1.83838	1.68627	7.41	8.5	15.89	15.08	3.85	3.85	10.68	9.47	18.95	18.95	4.47	5.47	12.41	12.72	24.35	24.19	12.72	13.18	36.2382	20.1956	1	1	2	1	1	3134	266	0	0	0	2
086	1	0	57.8	68.7	86.1	208.7	256.4	301	1.06	1.08	0.96	1.44	1.51	1.76	1.35849	1.39815	1.83333	9.47	8.61	14.78	17.33	5.01	5.54	10.12	9.75	19.62	19.25	6.46	7.43		12.15		25.32			30.0835	20.9107	1	0	1	1	2	3370	281	1	1	0	2
087	0	0	54.9	68.7	83.9	197.4	241	290.2	1.34	0.94	0.86	1.49	1.73	1.61	1.11194	1.84043	1.87209	7.42	7.97	15.07	15.18	4.7	4.59	10.52	10.15	17.94	17.32	8.17	9.16	12.29	11.78	22.36	22.7			43.6167	20.7612	3	0	3	1	2	2560	264	1	0	0	1
088	1	0	57.5	68.7	87.4	208.8	258.3	315	0.93	1.07	0.87	1.25	1.46	1.74	1.34409	1.36449	2	9.37	9.05	15.65	16.6	4.58	3.51	11.94	11.8	19.76	19.9	6.96	5.54	15.82	12.51	22.59	26.59			28.4682	26.3465	1	0	2	1	1	3580	289	1	1	0	2
089	0	0	56.1	68.7		199.9	242.7		1.17	1.17		1.43	1.43		1.22222	1.22222		7.83	8.05	14.42	15.46	3.03	3.13	11.74	10.03	17.33	19.46	4.49	5.74							31.8193	24.3375	3	1	1	1		3266	239	0	0	0	1
090	1	0	54.8	68.7	82.8	203.4	248.9	291.7	1.15	1.22	0.96	1.36	2.03	2.05	1.18261	1.66393	2.13542	8.77	8.1	15.44	15.99	2.85	4.05	11.99	10.66	19.75	21.56	4.97	5.94	13.62	13.22	26.05	24.68			37.7057	21.0937	2	0	1	1	1	3165	274	0	0	0	2
091	1	0	56.1	68.8	84.3	199.9	240.5	292.1	1.3		0.96		1.93					9.71		14.78		4.31	4.32	12.67	10.4	18.09	18.52									35.7207	39.6825	1	0	3	2	1	3165	261	0	0	0	0
092	0	0	54.9	68.9	84.5	200.2	248.4	300.6	1.26	1.28	1	1.59	1.46	1.73	1.2619	1.14062	1.73	8	6.58	16.14	16.39	6.32	6.58	9.63	10.36	20.96	20.11	6.46	7.68	13.18	13.02	23.97	22.38	10.13	11.76	38.4175	17.5697	2	1	2	1	2	3310	276	0	1	0	1
093	1	0	55.4	68.9	81.9	200.2	248.4	303	1.1	0.8	0.89	1.74	1.73	1.87	1.58182	2.1625	2.10112		7.95		16.04	3.83	3.87		8.38		22.13									28.2136	35.3212	3	0	2	2	2	3865	267	0	0	0	1
094		0	53.9	69	86.8	197.9	246.2	294	1.38	1.13	1.21	1.34	1.42	1.66	0.971014	1.25664	1.3719	8.21	8	15.23	15.78	3.69	5.42	10.64	11.29	21.11	17.51	6.71	9.5	13.53	12.75	25.12	23.57									1	2265	252				9
095	0	0	58.6	69	83.3	208.4	246.4	293.4	1.08	1.04	0.82	1.92	1.73	1.97	1.77778	1.66346	2.40244	8.23	7.85	14.87	16.39	4.06	3.96	13.43	10.88	18.13	19.48	6.85	6.7	16.53	13.68	20.03	23.21		13.36	32.1451	24.093	1	1	2	1	2	3680	264	0	0	0	2
096	1	0	53.8	69	86.3	195.3	246.5	296.4	0.87	0.98	1.04	1.31	1.82	1.57	1.50575	1.85714	1.50962	7.99	7.88	14.02	14.89	3.11	4.48	13.6	12.97	16.86	19.5	8.05	7.93		14.37		25.38		14.87	32.2574	21.0667	1	1	1	1	2	3180	280	0	0	0	2
097	1	0	54.9	69	86.5	194.9	244	307.1	1.18	1.15	0.93	1.09	1.4	1.41	0.923729	1.21739	1.51613	8.31	7.37	15.68	15.59	2.71	2.89	11.54		19.15		4.72	5.53	15.79	12.99	25.45	24.57	12.82	10.72	41.3525	22.3757	3	0	2	1	1	3070	269	0	0	0	2
098	0	0	55.2	69.1	85.1	203.3	244	293.3	1.1	0.98	0.94	1.58	1.8	1.74	1.43636	1.83673	1.85106	8.28	8.29	16.27	15.87	4.44	5.52	11.56	9.62	18.97	19.62	5.2	6.75	12.24	11.85	23.51	26.58	14.95		26.6311		3	0	0		1	2880	272	0	0	0	2
099	0	0	54.5	69.1	82.7	196.6	239	297.9	1.02	0.9	0.75	1.52	1.75	1.72	1.4902	1.94444	2.29333	8.03	6.87	13.85	16.39	3.81	4.23	8.56	8.75	19.55	20.5	6.35	7.84	11.11	12.99	24.28	23.87	11.33	12.15	31.0198	24.8016	1	1	1	1	2	3680	284	0	0	0	0
100	0	0	52	69.1	82.6	188.8	243.5	284.3	1.05	1.09	0.93	1.41	1.93	1.73	1.34286	1.77064	1.86022	5.49	5.92	14.64	14.64	3.52	3.52	9.03	9.63	20.11	18.66	7.22	7.82							33.5222	32.7449	3	0	1	1	2	2600	273	0	0	0	1
101	0	0	54.8	69.1	89.2	205.4	250.7	317.9	0.89	1.26	0.87	1.18	1.71	1.87	1.32584	1.35714	2.14943	7.48	7.36	15.2	15.44	4.66	3.68	11.51	10.84	18.38	19.19	8	6.71	15.77	13.96	22.24	25.58			33.681	24.5351	1	0	1	2	1	3980	284	1	0	0	2
102	1	0	58.2	69.1	88.9	198.2	247.4	295.4	0.99	0.8	0.87	1.48	1.81	1.83	1.49495	2.2625	2.10345	7.66	8	17.19	15.32	3.15	4.38	11.77	10.4	19.57	18.88	5.62	6.16	12.34	15.8	23.71	22.94	12.96	14.28	35.1951	20.4152	2	1	1	1	1	3050	272	0	0	0	2
103	0	0	54.1	69.2	87.6	200.4	245.7	298.1	1.06	1.16	0.73	1.65	1.75	1.66	1.5566	1.50862	2.27397	7.99	8.13	13.03	15.3	3.98	4.25	11.56	12.06	19.93	19.6	5.69	6.2						11.84	36.0411	22.8624	2	0	2	2	2	3020	289	0	0	0	0
104	1	0	56.9	69.2	83.5	202	247.8	291.6	0.98	0.89	0.84	1.332	1.79	1.82	1.35918	2.01124	2.16667	7.47	9.19	15.08	15.22	5.88	5.17	10.93	12.86	18.64	18.8	7.23	6.91	15.29	14.36	22.57	22.56	12.58		30.5352	30.1021	3	1	1	2	1	3010	275	0	0	0	1
105	0	0	55.6	69.3	80.2	193.1	243.8	290	1.13	1.03	0.74	1.28	1.33	1.77	1.13274	1.29126	2.39189	8.92	8.21	14.69	15.4	4.49	5.43	11.04	10.92	15.99	18.16	7.11	7.24	12.38		23.39				32.3997		3	0	0		1	2905	261	0	0	0	1
106	0	0	54.8	69.4	84.3	200.7	262.6	300.5	0.91	1.08	0.73	1.35	1.55	1.74	1.48352	1.43519	2.38356	7.45	7.25	16.19	15.55	6.39	6.28	9.34	8.62	18.32	22.09	9.64	11.22	10.63	10.05	26.3	26.12	12.12	12.12	32.6352	26.8977	1	0	1	1	1	3135	271	0	0	0	1
107	0	0	55.3	69.4	85.4	205	253.5	305.9	1.08	1.02	0.92	1.35	1.78	1.73	1.25	1.7451	1.88043	8.31	8.83	16.73	15.88	2.59	3.22	10.3	10.79	19.31	19.79	7.41	7.57	14.26	13.74	23.92	25.61	12.78	12.6	29.3333	31.9122	1	0	2	2	2	3960	282	0	0	0	2
108	1	0	59.5	69.4	83	206.8	243.1	294.4	1.06	0.9	0.9	1.18	1.53	1.68	1.11321	1.7	1.86667	8.37	9.28	15.95	15.83	4.98	4.41	11.03	10.84	18.32	17.78	6.4	7.65	12.07	12.24	23.37	23.01		11.69	36.3943	18.5911	3	0	1	1	1	3180	278	0	0	0	2
109	1	0	59.1	69.4	93.9	204.6	247.6	312.2	0.88	1.04	0.71	1.15	1.63	1.61	1.30682	1.56731	2.26761	9.44	7.77	16.37	18.16	1.93	2.55	9.71	9.54	19.25	20.46	4.8	7.19		10.4		25.94	10.88	12.34	29.8864	24.2123	1	0	2	1	2	3705	281	0	0	0	1
110	0	0	55.2	69.5	88	199.7	248.9	301.5	1.11	0.96	0.91	1.28	1.45	1.56	1.15315	1.51042	1.71429	7.64	7.52	15.28	15.28	4.78	5.37	11.2	9.98	17.85	19.25	8.24	8.6		13.32		24.78			37.3169	28.5483	1	0	1	2	2	2750	261	1	0	0	2
111	1	0	55.3	69.6	88.7	207.3	261.1	318.2	0.72	1.22	0.93	1.54	1.58	1.91	2.13889	1.29508	2.05376	8.3	7.21	15.18	15.83	6.6	5.76	12.01	12.64	19.66	20.72	12.78	10.9	14.1	14.95	23.78	24.62		11.54	28.1588	26.3656	1	0	1	2	2	3955	277	0	1	0	1
112	0	0	56.7	69.6	87.6	199.3	250.1	301.8	0.81	0.9	0.72	1.32	1.54	1.53	1.62963	1.71111	2.125	8.61	9.5	16.63	15.84	3.37	4.26	12.53	10.48	18.02	19.68	4.34	6.26							32.2081	17.9931	1	0	1	1	1	2790	260	0	0	0	2
113	1	0	55.9	69.7	81.1	203	252.6	290.8	1.09	0.97	0.97	1.36	2.43	1.75	1.24771	2.50515	1.80412	9.15	7.7	15.64	16.96	5.29	4.33	10.69	9.72	19.42	20.95			14.48	10.91	22.21	24.99	12.5	12.1	37.5852	27.0538	1	0	1	1	1	2790	282	0	0	0	2
114	0	0	57	69.7	87.8	203.1	247.6	287.9	0.9	0.81	0.78	1.48	1.47	1.54	1.64444	1.81481	1.97436	7.52	7.31	16.43	16.01	3.22	3.65	9.58	8.8	18.77	20.19	6.08	5.58	11.44	12.01	24.4	24.21	10.29	12.96	34.1547	28.3447	1	0	1	2	2	3110	268	1	1	0	2
115	1	1	56.1	69.7		188.8	242.2		1.09	1.12		1.2	1.58		1.10092	1.41071		6.4	7.28	15.06	15.69	2.26	3.76	11.74	10.66	18.24	20.17	4.28	6.36							29.6509		1	1	2	1	1	1370	224	1	0	0	0
116	0	0	56.1	69.7	85.5	198.4	245.4	287.3	0.82	0.84	0.95	1.56	2.07	1.57	1.90244	2.46429	1.65263	8.93	8.2	14.64	16.54	3.95	3.22	10.68	9.82	18.71	18.9	4.45	4.99	14.09	13.38	21.48	22.93	9.86	9.86	26.4394	22.5896	3	0	2	2	2	3155	251	0	0	0	1
117	0	0	55.9	69.8	84.7	199.3	246.5	299.5	1.04	1.05	0.83	1.35	1.7	1.98	1.29808	1.61905	2.38554	8.42	7.74	15	16.74	3.39	4.55	12.46	11.17	17.49	18.34	7.59	8.88	13.83	13.48	25.89	24.64	11.71	13.48	35.0116		3	0	2	2	2	3225	271	0	0	0	1
118	0	0	56.9	69.8	85	207.4	248.9	298.1	1.1	1.22	0.73	1.52	2.06	1.59	1.38182	1.68852	2.17808		8.62		17.96	3.12	4.19		11.25		22.04	4.67	6.48	11.09	12.62	26.01	24.68	10.93	11.29	26.2231	35.0765	1	0	2	2	1	3420	260	0	0	0	0
119	0	0	52.4	70	83	198.7	245.6	289.4	1.21	1.1	1.2	1.35	1.33	1.69	1.1157	1.20909	1.40833	8.14	7.57	15.28	15.84	3.08	4.62	9.95	10.98	19.4	20.68	5.49	6.76	13.13		24.54		10		32.8433	27.2392	3	0	1	2	1	3375	282	0	0	0	2
120	1	0	54.4	70.1	86	197.4	253.5	302.6	0.98	1	0.75		1.38	1.53		1.38	2.04		6.75		16.1	5.45	5.81	11.02	9.97	17.35	18.41	7.38	7.27	14.75	14.05	24.29	22.21	15.52	17.61	40.3176	26.2346	1	1	1	1	1	3715	274	0	0	0	1
121		0	57.3	70.1	82.7	200.2	248.3	284	1.21	0.96	0.96	1.56	1.7	2.24	1.28926	1.77083	2.33333	10.1	8.23	14.93	15.59	3.4	3.73	12.35	11.84	19.56	18.7	5.32	6.69	13.19	14.86	22.84	23.22	11.14	10.58	34.6749			0			1	3055	274				9
122	0	0	56.8	70.1	86.4	201.7	250.4	306.9	1.15	1.07	0.96	1.3	1.55	1.78	1.13043	1.4486	1.85417	8.46	8.46	15.6	16.07	3.63	4.89	11.44	10.89	18.88	19.97	6.91	8.17	12.73	14.12	23.07	23.86	13.33	14.12	25.9576	21.1927	1	0	1	1	1	3950	277	0	0	0	2
123	0	0	57.7	70.2	85.9	204.4	254.9	308		0.79	0.72	1.27	1.73	2.09		2.18987	2.90278	9.5	9.19	15.61	16.58	5.47	5.96	10.96	10.03	19.58	19.42	7.12	8.93	14.23	12.69	24.99	25.19			27.4442	29.7609	3	1	1	2	1	3610	278	0	0	0	1
124	1	0	60.1	70.2	87.2	205.7	245.6	295.2	1.14	0.91	1.08	1.23	1.52	2	1.07895	1.67033	1.85185	10.55	9.26	15.39	16.47	3.23	4.74	12.52	11.36	17.83	18.84	6.33	8.49		14.07		25.88		13.26	29.1691	18.4013	1	0	1	2	2	4010	280	1	1	1	1
125	1	0	56.3	70.2	86.6	201.3	254	299.7	1.03	1.07	0.97	1.29	1.88	1.68	1.25243	1.75701	1.73196	10.01	7.38	13.32	16.74	3.96	4.07	12.08	8.32	18.94	21.01	6.34	7.7	15.98	12.89	24.78	26.25	13.54		33.2649	27.3797	1	1	2	1	1	3355	286	0	0	0	0
126	1	0	55.6	70.3	88.9	200.9	256.4	305.1	1.08	0.83	0.86		1.48	1.72		1.78313	2	7.49	8.15	16.94	16.08	4.02	4.78	9.2	10.2	19.65	19.78	6.84	6.45		12.83		25.35	14.22	14.38	32.5914	28.3874	1	0	2	1	2	3405	271	0	0	0	1
127	1	0	57.8	70.3	86.4	203.3	246.3	296.7	0.98	0.87	1.02	1.4	1.62	1.55	1.42857	1.86207	1.51961	8.52	8.21	16.53	16.93	4.16	4.66	11.59	11.57	20.38	18.98	4.29	5.27	14.69	12.32	24.64	27.18	12.16	14.7	26.2505	19.0451	1	1	2	1	1	3530	283	0	0	0	2
128	0	0	56.8	70.4	88.9	201.4	259.7	319.6	1.17	1.04	0.95	1.53		2.09	1.30769		2.2	8.96	8.06	15.45	16.23	5.93	5.6	10.99	10.84	18.58	18.61	9.47	9.28	13.85	14.16	21.16	25.46	14.45	13.92	32.9473	26.5759	1	0	1	2	1	4280	284	1	0	0	0
129	0	0	54.7	70.4	84.5	193.5	247.9	291.2	1.1	0.97	0.84	1.43	1.46	1.83	1.3	1.50515	2.17857	8.06	7.42	16.54	15.79	3.71	4.66	11.96	10.76	19.42	18.99	5.49	7.9	12.73	13.28	23.62	22.13			31.3949	17.1753	1	0	1	1	2	2645	253	0	0	0	2
130	1	0	56.2	70.4	87.2	194.4	243.4	291.3	0.94	0.95	0.85	1.22	1.62	1.44	1.29787	1.70526	1.69412	9.1	9	15.38	16.32	4.39	4.61	11.51	10.75	19.98	17.83	6.45			14.15		24.97	9.08	9.26	27.3703	20.4382	1	1	2	1	2	2795	271	0	1	0	1
131	0	0	54.6	70.6	87.3	199.7	246.3	303.9	1.04		0.91	1.43		1.76	1.375		1.93407	9.02	9.6	15.34	15.93	3.77	3.35	10.6	12.42	20.03	19.04	6.29	6.62							29.4565	17.7557	1	0	1	1	2	3190	267	0	0	0	0
132	0	0	57.9	70.6	88.8	206.5	244.3	305.5	1.05	1.1	0.91	1.5	1.69	1.97	1.42857	1.53636	2.16484	9.47	8.98	15.51	15.67	4.87	5.84	10.84	11.66	19.56	18.64	7.37	10.13	13.74	13.55	25.1	23.5	13.58	14.97	39.0253	29.0367	3	0	2	1	1	3805	268	1	0	0	1
133	1	0	59.5	70.7	87.7	208.8	249.7	300.9	1.03	0.9	0.84	1.28	1.31	1.31	1.24272	1.45556	1.55952	8.04	8.97	16.42	16.19	6.52	6.87	10.18	11.09	20.1	19.58	9.55	10.64							33.6893	26.3656	1	0	1	1	1	3860	276	1	1	0	1
134	0	0	58.1	70.8	90.9	206.8	258.5	314.9	1.22	1.24		1.44	1.42	1.71	1.18033	1.14516		10.1	8.85	15.53	15.22	5.25	5.88	12.75	12.01	19.48	18.93	11.27	12.97	16.6	18.06	25.95	24.01	14.91	15.09	35.7755	22.8624	1	0	1	2	1	3655	285	1	0	0	2
135	0	0	57.4	70.8	85.1	206.4	255.6	299.7	0.99	0.86	0.92	1.27	1.75	2.11	1.28283	2.03488	2.29348	8.64	8.19	16.53	16.52	4.13	4.86	11.88	10.56	19.66	21.11	8.07	9.78		12.54		24.1	14.46		33.2485	23.7954	1	1	2	1	1	3380	272	0	0	0	1
136	1	0	55.2	70.8	84.8	199.6	254.5	296.2	1.26	0.87	1	1.41	1.35	1.42	1.11905	1.55172	1.42	7.6	7.51	15.38	15.29	7.14	6.12	11.52	11.51	19.03	20.24	9.57	10.3	12.59	13.37	22.82	24.39	12.41	14.67	31.8193	19.8177	1	1	2	1	1	3290	280	1	0	0	2
137	1	0	56.6	70.9		203.2	252.4		1.11	0.96		1.31	1.78		1.18018	1.85417		8.45	8.12	15.49	15.91	3.03	4.33	12.39	9.94	19.72	19.4	7.17	10.11							31.5154	20.7756	1	0	1	1	2	1335	203	0	0	0	1
138	0	0	56.6	71	84.2	203.6	255	295.3	0.81	0.73	0.78	1.41	1.72	1.63	1.74074	2.35616	2.08974	8.58	8.8	15	15.44	4.92	6.97	10.67	11.97	20.33	19.9	8.81	7.88	12	16.51	26.63	22.9			29.0678	30.1194	3	0	1	2	1	2955	266	0	0	0	1
139	0	0	53.6	71.1	87.5	198.2	243	305.8	1.08	1.14	1.07	1.58	1.74	1.89	1.46296	1.52632	1.76636	8.68	9.18	15.44	14.03	4.3	4.04	12.55	11.79	19.93	19.17	7.77	9.72	14.67	13.24	22.07	25.69	13.55	15.91	29.5113	24.3375	1	0	1	1	1	3400	275	0	0	0	1
140	0	0	51.8	71.1	82.9	193.8	261.8	295.4	1.15	1.26	0.98	1.66	2.18	2.07	1.44348	1.73016	2.11224	6.99	7.45	14.87	16.36	4.73	5.63	10.45	10.58	20.65	20.53	10.71	9.56	12.14	14.38	25.4	23.53	12.78	15.53	22.6311	22.6562	1	0	1	1				0	0	0	1
141	0	0	52.8	71.1	84.8	190.1	242.3	288.7	0.85	0.86	0.97	1.4	2.22	2.32	1.64706	2.5814	2.39175	8.25	8.03	15.87	15.15	3.81	4.22	11.42	10.65	19.73	17.52	8.15	9.29	13.34	11.6	22.63	24.56		11.99	36.0411	30.4832	1	1	2	1	2	4040	266	0	0	0	1
142	1	0	55.2	71.1	84.5	199.7	252.3	302.3	1.15	0.93	0.75	1.41	1.55	1.87	1.22609	1.66667	2.49333	7.46	6.84	14.7	15.95	2.49	3.21	11.95	9.52	18.93	20.27	7.11	6.84	13.25	12.02	21.83	26.04	12.22		27.9644	19.4932	1	0	1	1	1	2695	275	1	1	0	1
143	1	0	62.1	71.2	90.2	213	254.8	305.9	0.79	0.73	0.91		1.93	1.62		2.64384	1.78022							13.24	12.82	16.31	18.81	5.85	5.72									1	0	2	1	1	3390	259	1	1	0	2
144	0	0	57.5	71.4	87.9	211.8	256.9	315.6	0.82	0.91	0.72	1.38	1.53	1.63	1.68293	1.68132	2.26389	9.33	9.22	15.57	16.4	3.17	4.4	12.77	12.22	17.68	19.09	4.91	6.46	14.43	14.82	24.88	24.31	9.32		37.4073	20.4152	1	0	1	2	1	3920	282	0	1	0	0
145	1	0	57.3	71.4	88.9	201.2	250.9	305.2	1.36	1.04	1.09	1.36	1.89	2.07	1	1.81731	1.89908	8.02	8.93	14.53	13.93	4.54	4.09	13.15	12.15	17.54	17.03	8.28	9.96	14.86	15.23	20.62	24.7	13.7	14.26	32.4271	18.9388	1	1	2	1	2	3565	272	0	0	0	1
146	0	0	57.7	71.5	87	204	252.6	301.4	0.95	1.12	1.23	1.2	2.05	1.59	1.26316	1.83036	1.29268	8.51	9.32	15.72	15.32	3.5	3.6	11.15	10.88	17.91	18.71	8.89	7.04	13.88	14.07	25.55	22.03	12.4	12.96	22.4093	25.6896	1	0	2	1	1	3170	255	0	1	0	0
147	0	0	59.3	71.5	88	210.1	243.9	304.3	0.84	0.82	0.8	1.39	1.49	1.61	1.65476	1.81707	2.0125	8.51	9.08	16.69	16.69			12.03	11.74	17.61	20.33			13.7	13.33	21.2	22.39		12.01	37.5496	32.7694	3	1		1	1	4160	268	1	0	0	0
148	1	0	52.6	71.5	86.3	195	252.4	308.9	1.02	0.92	0.84	2.08	1.91	1.45	2.03922	2.07609	1.72619	6.3		15.33		5.62	4.61	12.46	11.91	18.69	20.57	11.14	10	15.06	12.47	24.55	24.56	15.05		29.8809	23.0825	1	1	1	1	1	4300	289	0	0	0	2
149	1	0	55	71.5	86.5	204	258.1	306.2	1.24		0.89	1.46	1.69	1.98	1.17742		2.22472	7.89	7.89	16.77	14.92	3.56	3.27	12.93	11.02	19.6	19.46	6.54	8.18	13.62	12.76	24.75	25.61	13.8	12.74	32.1259	22.4323	3	1	2	1	1	3755	276	0	0	0	2
150	1	0	56.8	71.6	90.4	201.5	244.7	301.9	1.13	1.09	1.15	1.41	1.74	1.92	1.24779	1.59633	1.66957	8.13	6.65	15.23	15.07	7.1	7.72	14.59	12.78	18.5	17.15	11.19	11.53	19.2	13.19	20	27			24.1123	16.263	3	1	2	1	2	3030	280	0	0	0	2
151	0	0	58.9	71.8	87.8	200.8	245.7	301.5	0.96	0.76	0.7	1.24	1.51	1.79	1.29167	1.98684	2.55714	10.74	9.09	14.29	17.39	4.21	4.54	12.12	11.67	18.85	19.74	6.29	6.17	13.07	13.78	23.46	24.73	10.37	11.65	34.3655	35.4922	3	0	1	1	1	2820	261	0	0	0	1
152	1	0	57.4	71.8	83.8	200.1	243.1	296.6	1.21	1.2	1	1.34	1.4	1.86	1.10744	1.16667	1.86	8	7.68	16.23	16.67	3.4	4.85	9.21	10.08	19.28	19.53	6.59	7.47	11.02	13.23	25.6	22.88		12.83	41.5003	20.7967	1	1	1	1	1	2840	264	0	0	0	2
153	0	0	53.1	72	84.3	194.5	255.9	289.5	0.75	0.87	0.68	1.49	1.66	2.02	1.98667	1.90805	2.97059	8.4	7.45	14.36	16.39	3.59	3.88	11.65	12.34	18.17	18.72	6.38	6.66	13.31	13.52	22.37	23	7.38	8.09	40.011	24.6094	3	1	2	1	2	3085	261	0	0	0	2
154	1	0	57.1	72.1	90.3	199.1	246.5	304.6	1.21	1	1.07	1.36	1.44	2.04	1.12397	1.44	1.90654	9.69	9.22	14.06	17.14	5.44	5.91	14.64	12.66	19.25	18.99			15.81		22.81				32.4463	28.3447	3	0	0		2	3020	266	0	0	0	0
155	0	0	59.9	72.2	94.4	220.5	256.9	318.4	1.04	0.97	0.94	1.53		2.33	1.47115		2.47872		9.29		16.63	5	7.55		12.04		20.5	9.98	10.14							38.8583	27.7447	1	0	1	2	1	4080	284	1	0	0	2
156	0	0	58.1	72.2	90.5	203.3	247	304.8	1.15	0.86	0.89	1.55	1.37	1.75	1.34783	1.59302	1.96629	9.71	9.53	15.78	14.37	4.25	5.37	11.17	12.06	18.33	18.71	7.66	7.41	14.52	13.77	24.97	24.05	10.29	13.31	25.5332	21.4533	1	0	1	2	1	3640	284	1	0	0	2
157	0	0	57	72.3	87.3	202.4	259.1	308.6	1.15		1.03	1.26	1.88	1.67	1.09565		1.62136	8.11	7.72	15.63	16.48	5.5	4.82	10.79	10.93	20.06	18.67	7.81	8.84	13.88	11.94	22.91	26.56		12.32	28.5394	21.2963	1	1	2	1	2	3680	285	0	0	0	1
158	1	0	59.9	72.5	90.5	208.8	246.1	301.5	0.99	1.1	0.84	1.24	1.57	1.72	1.25253	1.42727	2.04762	8.05	8.4	15.87	17.18	3.38	4.08	10.44	10.7	18.47	21.81	4.28	4.68					12.18	10.35	28.9117	20.0474	1	0	2	1	2	3065	261	1	1	0	2
159	1	0	57.9	72.6	87.3	208.9	259.4	306.4	0.94	0.94	0.96	1.37	1.69	1.74	1.45745	1.79787	1.8125	9.35	9.23	16.75	14.7	2.51	2.28	12.07	11.07	19.31	22.29	5.25	6.69	14.37		24.56		10.82		30.2888	24.6097	1	1	2	1	2	3380	287	0	0	0	1
160	1	0	57.1	72.7	87.4	214.3	256.8	305.1	0.98	1.05	0.92	1.45	1.95	1.89	1.47959	1.85714	2.05435	10.33	8.39	15.38	16.24	3.55	4.95	14.95	10.99	17.15	19.2	6.45	8.65	17.03	14.67	21.53	23.87	13.51		26.6229	26.2188	1	0	1	1	1	3215	285	1	0	0	2
161	1	0	59.6	72.8		205.3	254.9		1.1	1.3		1.34	1.56		1.21818	1.2		9.56	9.66	16.31	17.34	3.53	4.99	11.62	11.27	19.99	20.66	6.32	6.15							22.2505	31.1419	1	0	1	2	1	3355	278	0	1	0	0
162	1	0	54.8	72.9	85.6	208.3	266.3	311	1.13	0.86	0.81	1.24	1.67	1.73	1.09735	1.94186	2.1358	8.98	7.57	15.04	15.58	3.69	5.96	12.1	11.36	19.06	19.79	10.27	10.45	13.24	13.06	22.54	21.65	13.06	14.31	32.4244	21.83	1	1	1	1	1	3355	264	0	0	0	2
163	0	0	57.9	72.9	87.9	202.2	255	296.8	1.12	1.12	1.2	1.26	1.32	1.49	1.125	1.17857	1.24167	10.53	9.98	14.77	16.88	3.51	4.05	11.86	12.42	20.65	18.97	7.4	7.53	12.78	12.47	26.32	24.34	10.5	9.58	36.8898	29.7619	1	1	1	1	1	3530	275	0	0	0	2
164	1	0	57.2	73	85.8	207.9	255.2	293.1	1.01	0.89	1.01	1.21	1.77	1.88	1.19802	1.98876	1.86139	8.98	8.68	16.23	15.41	3.67	3.06	12.7		19.29		8.34	8.59	13.35	11.31	23.92	25.03	11.68		34.4367	20.202	1	1	1	1	1	3345	260	0	0	0	2
165	1	0	56.6	73.1	92.9	199.4	246.3	306.8	0.86	0.79	0.76	1.26	1.3	1.7	1.46512	1.64557	2.23684	7.44	7.24	15.18	16.54	3.03	3.81	12.35	10.86	19.08	20.89	5.76	7.4	15.08		26.27		12.54	13.79	34.7652	25.6369	2	1	1	1	1	3500	283	1	1	0	1
166	0	0	59.8	73.3	94.4	212.6	258	310.3	1.11	0.9	0.85	1.38	1.74	2.25	1.24324	1.93333	2.64706	8.32		15.59		4.04	4.85	11.16	12.05	20.14	21.05	5.76	7.73	14.82	13.02	25.43	28.03		13.42	25.7467	25.0995	1	0	1	1	2	3775	273				1
167	0	0	51.8	73.5	82.1	187.9	251.9	288.1	1.17	1.1	1.17	1.38	1.76	2.09	1.17949	1.6	1.78632	7.38	7.19	15.7	13.62	3.31	4.45	12.25	12.25	18.59	20.03	5.77	7.94							39.9014	18.2531	1	0	1	1	2	2978	275	1	0	0	1
168	1	0	56.6	73.6	89	205.7	263.5	296		1.03	0.84	1.52	1.7	1.7		1.65049	2.02381	7.44	8.41	15.64	17.37	3.63	5.62	12.95	11.15	19.69	19.83	8.86	9.6	13.13	13.83	22.83	25.76				32.9796	1	0	2	2	1	4270	270	0	0	0	1
169	0	0	54.9	73.7	87.6	202	250.2	302.7	1.04	0.96	1.09	1.35	1.83	1.96	1.29808	1.90625	1.79817	7.93	7.13	15.05	16.17	5.07	6.5	12.45	12.27	19.28	19.46	7.19	8.12	13.75	14.36	24.47	23.45	13.96	13.55	23.5619	21.4844	1	0	1	2	1	3190	268		1		1
170	0	0	57.6	73.7	86.9	201.8	253.9	296.8	1.19	0.94	0.9	1.41	1.79	1.76	1.18487	1.90426	1.95556	9.01	8.66	15.07	16.81	3.03	3.13	12.61	10.84	20.06	20.06	6.92	6.65	15.66	13.61	22.36	24.23	12.3	13.79	29.3142	21.875	2	0	2		1	3640	288	0	0	0	2
171	1	0	60.8	73.9		210.7	254.7		1.29	1.04		1.42	1.78		1.10078	1.71154		8.91	7.92	17.3	15.8	4.31	6.45	11.66	11.5	17.83	18.33	7	8.33							30.8966	20.5714	1	0	1	1	1	3190	268	1	0	0	2
172	0	0	62.7	74.2	89.6	214.9	255.8	309.2	1.26	1.42	0.97	1.47	1.66	1.99	1.16667	1.16901	2.05155	11.97	9.48	16.14	16.93	2.82	3.61	12.85	11.23	20.11	19.43	5.1	7.31	14.17	15.38	24.98	24.83	13.81	14.22	24.5585	22.0386	3	0	1	1	1	4380	280	0	0	0	9
173	0	0	59.5	74.3	93.5	208.1	254.4	311.7	1.26	0.87	0.89	1.37	1.99	1.34	1.0873	2.28736	1.50562	9.62	9.73	15.66	16.34	4.59	4.7	12.68	11.98	19.37	22.99	5.3	6.97	13.01	12.58	25.59	27.94		13.44	33.6235	17.7154	1	0	1	1	1	3120	271	0	0	0	2
174	0	0	56.4	74.3	86	203.6	250	301.9	0.89	0.83	0.94	1.41	1.61	2.14	1.58427	1.93976	2.2766	6.39	6.51	15.89	17.06	5.47	6.25	10.15	10.14	18.4	20.81	7.74	8.77		12.12		28.21			21.0595	21.83	1	0	0		2	3810	286	1	0	0	0
175	0	0	59.7	74.5	92.1	212.7	260.8	315.8	0.96	0.92	0.76	1.22	1.65	1.95	1.27083	1.79348	2.56579	9.47	11.89	16.95	15.52	5.94	6.93	12.79	11.5	19.55	21.27	10.06	11.78	15.59	13.57	25.51	24.91	15.74		31.2142	17.0403	1	0	2	2	1	3970	287	1	0	0	2
176	1	0	58.1	74.7	91.3	203.1	260.3	310.2	1.1	0.95	0.63	1.6	2.14	2.08	1.45455	2.25263	3.30159	9.25	8.94	16.12	16.32	2.39	2.7	13.77	10.85	17.8	19.75	5.43	5.99	14.83	15.95	25.99	21.84	14.78	15.26	30.0945	21.847	1	1	1	1	2	3650	283	0	0	0	2
177	1	0	57.4	74.9	88.8	207.1	270.6	307.6	1.05	1.03	0.76	1.86	1.36	1.39	1.77143	1.32039	1.82895	8.26	8.49	16.51	15.81	5.7	5	13.8	13.39	19.66	20.5	6.98	7.39							35.0171	26.4721	1	0	2	1	1	3170	259	0	0	0	1
178	1	0	62.7	75.1		212.3	253.7		1.15	0.94		1.67	1.86		1.45217	1.97872		9.35	7.87	14.58	15.96	3.85	3.72	11.06	9.87	20.92	19.73	7.16	8.68							26.8747	31.975	1	1	1	1	2	2200	229	0	0	0	1
179	1	0	57.8	75.1	89.4	205.9	260.4	304.9	1.3	0.98	0.78	1.13	1.58	1.67	0.869231	1.61224	2.14103	8.25	8.16	16.1	16.71	3.3	3.71	10.76	10.89	20.59	20.07	6.7	5.92		12.43		27.12	11.46	12.02	31.2553	22.7583	1	1	2	1	1	3330	277	1	1	0	1
180	1	0	63.5	75.4	91.9	209.9	260.5	292.2	1.12	1.04	1.13	1.38	1.55	1.77	1.23214	1.49038	1.56637	9.08	9.23	16.92	16.47	4	3.69	11.61	11.78	21.56	21.38	10.33	9.24	15.96	12.62	23.2	25.99	12.81	15.96	33.2238	22.4913	1	0	2	1	1	3590	275	1	1	0	2
181	0	0	62.3	75.5	92.2	215.8	262.6	313.1	0.97	1.18	0.83	1.65	2.06	2	1.70103	1.74576	2.40964	10.75	11.2	16.81	16.49	4.48	5.12	13.97	13.74	19.43	18.74	5.5	6.88					14.8		32.3094	17.7557	1	1	1	1	2	3405	270	0	0	0	2
182	1	0	60.5	76.6	91.6	213.4	272.6	324.3	1.26	0.86	0.68	1.31	1.56	1.65	1.03968	1.81395	2.42647	9.62	9.38	16.14	16.62	4.63	5.22	11.34	11.06	21.21	20.49	8.2	7.75	12.47	13.1	24.29	26.41	16.32	16.12	35.8604	22.6627	1	1	1	1	1	4038	268	0	0	0	2
183	0	0	60.2	79.2		209.4	273.1		0.75	0.86		1.23	1.72		1.64	2		9.14	9.96	16.12	16.12	3.08	2.16	12.78	11.5	20.07	21.71	4.75	6.57							31.2279	20.4529	1	0	1	1	1	3725	264	0	0	0	2
184	1	1			81.9			288.5			1			1.5			1.5														13.2		28.35			22.1109	22.6474	1	0	2	2	2	1410	230	1	0	0	1
185	1	1	50.9			183.1			1.62			0.98			0.604938			6.89	4.79	13.04	16.36	3.32	3.81														43.3594	1	0	2	1	2	400	188	0	0	0	0
186	1	1			81.4			283.3			1.27			1.1			0.866142													11.95	14.11	21.64	22.76	11.52	9.51	40.564	19.1571	1	1	1	1	2	1300	245	0	0	0	1
187	0	1			81.2			283.5			1.22			1.5			1.22951													13.64	15.11	21.73	23.24			31.5975	24.977	1	0	1	1	1	1635	233	0	0	0	1
188	0	0	51			185.4			1.06			1.53			1.4434			6.34	6.53	15.34	15.81	2.56	3.13													30.0507	29.5525	3	0	3	2	2	665	182	0	0	0	2
189	1	1	50.9			181.5			2.2			1.28			0.581818			5.15	5.68	15.16	15.91															26.1054	26.8923	1	0	1	1	1	415	192	0	0	0	1
190	0	1			78.6			292.5			0.83			1.52			1.83133													11.12	10.94	23.58	23.47	11.47	12.98	29.6345	25.4694	1	0	1	1	1	2365	268	0	1	0	1
191	1	1			79						0.94						1.94681													12.65	13.65	23.9	22.61	9.95	8.96	22.2806		1	0	0		1	2485	268	0	1	1	0
192		1			74			258.6			1.23			1.28			1.04065													11.79	8.59	21.53	23.2	11.17	12.03	28.1834	37.8072	1	0	2	1	1	1390	241	0	0	0	1
193		1			72			263.8			1.16			1.34			1.15517													11.5	8.76	20.51	21.33	9.16	6.97	29.6838			0			1	1315	232				9
194	1	1			80.2			272			1.5			1.74			1.16													13.79		21.92		9.36	10.6	32.9446	17.5771	1	0	2	2	2	1180	240	0	1	1	1
